# Supplementary material for: Association Between Composite Dietary Antioxidant Index and Depressive Symptoms in Breast Cancer Patients: The Role of Oxidative Stress Biomarkers in a Cross-Sectional Study
Source: Nutrients. 2026 Jul 9;18(14):2230. doi: 10.3390/nu18142230 (PMC13414930; doi:10.3390/nu18142230)
Supplement: Supplementary file 1 [file nutrients-18-02230-s001.zip]

Archive with 1 entries (1 files):
- nutrients-4345405-supplementary.pdf
